# Supplementary material for: EZH2 inhibition remodels the inflammatory senescence-associated secretory phenotype to potentiate pancreatic cancer immune surveillance
Source: Nat Cancer. Author manuscript; Available in PMC 2023 Sep 22. (PMC10516132; doi:10.1038/s43018-023-00553-8)
Supplement: Source Data [file NIHMS1930095-supplement-Source_Data.xlsx]

## Sheet: Fig. 1
Fig. 1. NK cell immunity is induced in the lung but not pancreas TME following therapy-induced senescence.
	Fig. 1a NK cells (left)						Unpaired Student's t-test	P value		Fig. 1a NK cell degranulation (right)						Unpaired Student's t-test	P value
		PIP V	PIP T/P	PIL V	PIL T/P		PIL V vs. T/P	<0.0001			PIP V	PIP T/P	PIL V	PIL T/P		PIL V vs. T/P	0.0263
		1.56	2.5	1.51	6.05		PIP V vs. T/P	0.2965			12.8	11.7	9.77	30.6		PIP V vs. T/P	0.1363
		1.07	2.12	1.15	6.66						11.8	9.47	27.7	25.4
		1.94	1.88	1.09	10.1						10.7	11.8	22.5	32.5
		2.5	2.48	3.58	4.41						14.1	7.31	4.02	31.8
		2.59	1.75	3.09	6.57						9.22	8	24.2	32.4
		1.07	0.71	1.11	12.1
		0.39	0.63	0.91	10.8
		0.14	0.93	0.63	14
		1.49	1.52	0.67	10.7
		1.26	3.72		5.01
	Fig. 1b NK cells (left)						Unpaired Student's t-test	P value		Fig. 1b NK cell degranulation (right)						Unpaired Student's t-test	P value
		LIL V	LIL T/P	LIP V	LIP T/P		LIL V vs. T/P	0.0006			LIP V	LIP T/P				LIP V vs. T/P	0.8101
		2.64	5.12	0.63	1.18		LIP V vs. T/P	0.9117			25.1	14
		2	6.14	0.66	1.55						24.3	21.5
		2.38	5.05	0.54	0.83						19.9	32
			5.93	0.77	1.45						27.7	45
			4.33	0.54	1.21						34.1	29.2
				0.39	1.12							23.4
				0.43	1.52
				0.69	0.39
				2.26	0.19
				2.41	1.06
				2.85	1.76
				4.97	2.06
				2.37	3.88
					3.75
					1.33
	Fig. 1c NK cells (left)						Unpaired Student's t-test	P value		Fig. 1c NK cell degranulation (right)						Unpaired Student's t-test	P value
		PILiver V	PILiver T/P	LILiver V	LILiver T/P		PILiver V vs. T/P	0.0008			PILiver V	PILiver T/P	LILiver V	LILiver T/P		PILiver V vs. T/P	0.0414
		1.14	4.35	0.75	3.46		LILiver V vs. T/P	0.061			31.1	44.7	8.14	15.3		LILiver V vs. T/P	0.1421
		0.74	6.01	0.62	5.38						13	44.3	5.22	11.6
		2.99	1.24	0.96	1.78						59.3	51.6	5.67	35.8
		2.23	2.75	1.54	1.59						26.5	58.3	4.38	16.4
		1.63	3.39	6.36	2.83						55.6	59.1	39.6	8.71
		0.8	3.81	0.83	1.18						31.1	53.5	23.1	18.8
		0.76	4.69	0.95	7.28						41.8	44.9	26.3	37
		1.26	7.8	0.56	6.56						31.9	44.2	15.2	60.1
		1.31	6.65		2.49						19.2	28.4		27.5
			9.94		2.85							41.3		34.2
	Fig. 1d PIP survival						log rank (Mantel-Cox)	P value		Fig. 1e PIL survival						log rank (Mantel-Cox)	P value
		# of Days	Veh	TP	TP + aNK1.1		T/P vs. T/P + aNK1.1	0.9654			# of Days	Vehicle	T/P	TP + aNK1.1		T/P vs. T/P + aNK1.1	0.0009
		4	1								10	1
	1 = Dead	12	1							1 = Dead	10	1
	0 = Alive	19	1							0 = Alive	10	1
		23	1								11	1
		27	1								11	1
											12	1
		7		1							12	1
		14		1							13	1
		26		1							13	1
		26		1							14	1
		31		1
		42		1
		42		1							17		1
											18		1
		4			1						19		1
		34			1						21		1
		37			1						21		1
		37			1						22		1
		39			1						22		1
		39			1						26		1
		40			1						27		1
		Median (days)	19	26	27						10			1
											10			1
											16			1
											17			1
											17			1
											17			1
											17			1
											20			1
											Median (days)	11.5	21	17
	Fig. 1f LIL survival						log rank (Mantel-Cox)	P value		Fig. 1g LIP survival						log rank (Mantel-Cox)	P value
		# of Days	V	T/P	TP + aNK1.1		T/P vs. T/P + aNK1.1	0.0118			# of Days	Vehicle	T/P	TP + aNK1.1		T/P vs. T/P + aNK1.1	0.3825
		7	1								10	1
	1 = Dead	7	1							1 = Dead	11	1
	0 = Alive	8	1							0 = Alive	13	1
		8	1								14	1
		9	1								15	1
		10	1								18	1
											24	1
		11		1
		11		1							12		1
		12		1							17		1
		12		1							20		1
		13		1							20		1
		13		1							22		1
		14		1							27		1
											29		1
		7			1						37		1
		7			1
		8			1						13			1
		8			1						21			1
		9			1						23			1
		11			1						23			1
		12			1						28			1
		12			1						34			1
											34			1
		Median (days)	8	12	8.5						37			1
											Median (days)	14	21	25.5

## Sheet: Fig. 2
Fig. 2. The pro-inflammatory SASP is transcriptionally and epigenetically repressed in the pancreas TME.
Fig. 2d	Ccl2	(Fold change T/P vs. V)							Ccl5	(Fold change T/P vs. V)
	PIP	PIL	LIL	LIP		Unpaired Student's t-test	P value		PIP	PIL	LIL	LIP		Unpaired Student's t-test	P value
	0.619955	0.776651	6.48098	3.43729		PIP vs. PIL	0.2229		2.29379	5.03211	4.9877	0.477841		PIP vs. PIL	0.0278
	0.590406	0.532437	3.82174	3.85122		LIL vs. LIP	0.0334		1.55278	3.05951	0.652082	1.72009		LIL vs. LIP	0.0845
	0.619135	0.88406	6.07974	3.45167					1.28572	4.64365	2.11381	0.205482
	0.61259	0.661627	4.66241	3.41391					2.21306	2.40396	3.5779	0.745192
	Ccl7	(Fold change T/P vs. V)				Unpaired Student's t-test	P value		Ccl8	(Fold change T/P vs. V)				Unpaired Student's t-test	P value
	PIP	PIL	LIL	LIP		PIP vs. PIL	0.3582		PIP	PIL	LIL	LIP		PIP vs. PIL	0.0042
	1.08056	1.3631	9.69448	1.09485		LIL vs. LIP	0.0188		0.569819	3.09111	4.32506	1.66306		LIL vs. LIP	0.031
	1.0697	1.0881	3.44019	1.52347					0.573151	1.91658	1.80944	0.804911
	1.27192	1.55567	14.9669	0.997006					0.734008	3.23543	5.86553	0.841352
	1.22344	1.12084	7.11986	0.602616					0.729736	1.64527	2.48205	0.508535
	Cxcl9	(Fold change T/P vs. V)				Unpaired Student's t-test	P value		Cxcl10	(Fold change T/P vs. V)				Unpaired Student's t-test	P value
	PIP	PIL	LIL	LIP		PIP vs. PIL	0.013		PIP	PIL	LIL	LIP		PIP vs. PIL	0.0017
	0.948703	11.9712	6.58848	2.57171		LIL vs. LIP	0.0978		0.93371	4.12259	4.47217	1.79111		LIL vs. LIP	0.0729
	0.88306	5.15799	3.22296	4.35369					0.6834	5.99292	2.03316	3.33308
	1.16989	5.42787	3.68945	0.890585					0.687667	3.77646	3.99084	1.16918
	1.32721	5.22361	4.03007	1.08842					0.786951	2.99028	3.32911	1.08514
Fig. 2g	PIP V	PIP T/P	PIL V	PIL T/P	LIL V	LIL T/P	LIP V	LIP T/P		Unpaired Student's t-test	P value
	72.4933	83.7366	59.0039	23.2408	57.5343	5.45358	72.0704	67.6213		PIP V vs. T/P	0.0507
	77.3905	80.8346	58.6796	43.1845	58.4218	16.0118	75.1535	87.152		PIL V vs. T/P	0.0534
	78.1319	89.8026		38.2118		23.6393		67.0461		LIL V vs. T/P	0.0081
										LIP V vs. T/P	0.972
										LIP V vs. LIL V	0.0104
										PIP V vs. PIL V	0.0049

## Sheet: Fig. 3
Fig. 3. SMA+ fibroblasts in the pancreas TME constrain SASP-mediated NK and T cell immunity and promote EZH2 activation in PDAC.
	Fig. 3b	V	T/P	GCV	T/P/GCV		Unpaired Student's t-test	P value			Fig. 3c	V	TP	GCV	TP/GCV		Unpaired Student's t-test	P value
		124.6	95.6667	38.8	70.5		V vs. GCV	<0.0001				249.473	36.4544	285.733	-62.2758		V vs. GCV	0.9846
		114.2	106	44	42		T/P vs. T/P/GCV	0.0019				392.005	91.6689	381.693	-29.4486		T/P vs. T/P/GCV	0.002
		142.6	135.4	39.2	61.8							828.504	200.01	377.378	25.6601		GCV vs. T/P/GCV	0.0298
		115.8	96.25	48.2	62.2							1522.7	220.97	711.223	30.1367
		114.4			66.25							3381.63	515.581	864.702	49.2411
												3915.03	581.645	1006.14	93.0719
													673.801	1846.08	115.376
													894.057	8055.23	182.807
													966.042		189.124
													1404.49		216.893
															219.016
															227.673
															242.684
															273.569
															377.561
	Fig. 3d	NK cells									CD69+ NK cells								GZMB+ NK cells								Sca1+ NK cells
		V	T/P	GCV	T/P/GCV		Unpaired Student's t-test	P value		V	T/P	GCV	T/P/GCV		Unpaired Student's t-test	P value		V	T/P	GCV	T/P/GCV		Unpaired Student's t-test	P value		V	T/P	GCV	T/P/GCV		Unpaired Student's t-test	P value
		0.25	0.4	0.48	2.22		V vs. GCV	0.0615		7.27	18	8.41	63.5		V vs. GCV	0.0404		14.9	0.69	5.04	15.6		V vs. GCV	0.043		36.4	48.3	29	64.2		V vs. GCV	0.5784
		0.46	0.23	0.92	2.32		V vs. T/P	0.1251		4.5	14.8	22	41.1		V vs. T/P	0.0786		14.4	9.85	17.5	19.3		V vs. T/P	0.4179		18.9	34.4	18.8	28.4		V vs. T/P	0.3105
		0.31	0.84	0.73	1.72		T/P vs. T/P/GCV	0.0015		7.14	26	27.1	31.8		T/P vs. T/P/GCV	0.0958		7.69	14	17.2	20.1		T/P vs. T/P/GCV	0.139		44.3	22.5	19.9	36.9		T/P vs. T/P/GCV	0.2555
		0.42	0.77	0.68	3.11		GCV vs. T/P/GCV	0.0017		5.13	17.4	49.1	31.9		GCV vs. T/P/GCV	0.1756		1.18	10.6	27.1	9.08		GCV vs. T/P/GCV	0.9655		26.5	49.7	69.1	46.2		GCV vs. T/P/GCV	0.331
		0.48	1.55	1.32	1.48		V vs. T/P/GCV	0.0002		43.3	39.9	42.3	45.3		V vs. T/P/GCV	0.0006		15.9	26.3	20.5	13.6		V vs. T/P/GCV	0.0127		34.4	42.3	31.5	40.4		V vs. T/P/GCV	0.0888
		0.88	0.8	1.15	2.44					28.5	33.1	45.4	41.3					17.2	16.5	23.8	17					47.9	36.2	46.9	38.7
		1.27	0.85	2.08	1.3					27.6	64.1	49.8	32.2					18.6	23.5	24.4	10.9					36.9	47.7	64.5	21.5
		0.98	2.14	1.26	3.37					25.6	51	37.2	29.9					13.4	20.7	24.9	12.6					46	45.7	46.4	33.4
			2.47		1.88						32.4		22						19.5		23.7						43.8		35.1
					2.31								32.2								22.1								26.4
					3.65								48.3								25								66.3
					5.29								49.8								28.3								67.7
					6.43								54.2								28								68.2
					3.19								55.5								27.2								64.5
					3.84								46.3								23.9								69.6
					6.37								79.5								26.5								71.5
																					26.5
	Fig. 3e	CD4+ T cells					Unpaired Student's t-test	P value		CD8+ T cells					Unpaired Student's t-test	P value		CD69+ CD8+ T cells					Unpaired Student's t-test	P value		GZMB+ CD8+ T cells					Unpaired Student's t-test	P value		Sca1+ CD8+ T cells					Unpaired Student's t-test	P value
		V	T/P	GCV	T/P/GCV		V vs. GCV	0.1525		V	T/P	GCV	T/P/GCV		V vs. GCV	0.0653		V	T/P	GCV	T/P/GCV		V vs. GCV	0.0371		V	T/P	GCV	T/P/GCV		V vs. GCV	0.2832		V	T/P	GCV	T/P/GCV		V vs. GCV	0.0298
		0.012521	0.039591	0.048427	0.255163		V vs. T/P	0.4407		0.008978	0.024952	0.026805	0.378992		V vs. T/P	0.1866		8.7	16	10.3	23.4		V vs. T/P	0.1289		7.87	1.85	10.7	25		V vs. T/P	0.4591		4.35	68	50	60.8		V vs. T/P	0.0412
		0.051772	0.043336	0.094515	0.378936		T/P vs. T/P/GCV	0.0454		0.032815	0.037301	0.194355	0.526126		T/P vs. T/P/GCV	0.0024		12.5	14.2	10.6	19		T/P vs. T/P/GCV	0.6872		7.59	3.49	8.49	11.9		T/P vs. T/P/GCV	0.0297		34.1	30.2	44.2	51.1		T/P vs. T/P/GCV	0.0626
		0.076116	0.205384	0.095824	0.330105		GCV vs. T/P/GCV	0.1208		0.040061	0.101293	0.114904	0.360648		GCV vs. T/P/GCV	0.1178		12.7	11.4	14.4	12.8		GCV vs. T/P/GCV	0.2217		12.8	5.05	25	16.5		GCV vs. T/P/GCV	0.8725		41.3	26.8	22.5	61.4		GCV vs. T/P/GCV	0.3603
		0.018647	0.100006	0.330079	0.545974		V vs. T/P/GCV	0.0312		0.024483	0.135361	0.254172	0.762675		V vs. T/P/GCV	0.0021		20.6	16.8	50.3	13.8		V vs. T/P/GCV	0.0323		10.3	5.41	33.3	3.51		V vs. T/P/GCV	0.1605		40.2	37.9	76.6	68.2		V vs. T/P/GCV	0.0001
		0.112755	0.2776	0.472203	0.131641					0.021431	0.162016	0.238487	0.128779					21.7	20.5	32.4	26.7					33.3	47.4	14.3	16.7					17.4	74.2	77.7	50.6
		0.26936	0.356307	0.511325	0.553833					0.179894	0.074142	0.465437	0.542682					17.8	15.5	34.5	18.6					36	5.26	23.8	19.4					53.9	50	80.5	63
		0.351391	0.140958	0.721159	0.274181					0.130932	0.12279	1.26784	0.200252					17.8	38.8	52.8	19					14.3	14.8	26.3	8.57					56.4	66.4	90.1	49
		0.510414	0.49061	0.418738	0.275387					0.112226	0.268447	0.234048	0.285096					12.3	35.9	32.1	24.7					9.09	3.7	39.3	16.9					24.7	72.7	37.6	47.1
			0.577061		0.14183						0.107673		0.218622						25.4		9.52						17		25						57.2		60
					0.119043								0.147822								10.7								21.6								50.9
					0.770132								1.18452								33.8								37.3								88.7
					1.7466								1.37458								29.1								37.8								79.3
					1.21953								0.948012								33.7								40								85.8
					0.959616								0.843662								25.3								33.3								92.3
					1.98381								1.13166								36.7								27.3								88.8
					2.01597								1.67142								33.9								33.9								87.1
	Fig. 3j	V	T/P	GCV	T/P/GCV		Unpaired Student's t-test	P value
		80.7927	85.5338	32.6494	52.9715		V vs. GCV	0.0427
		66.7257	74.8061	40.166	47.6973		T/P vs. T/P/GCV	0.0379

## Sheet: Fig. 4
Fig. 4. Targeting EZH2 expression or its methyltransferase activity reactivates the pro-inflammatory SASP in PDAC.
Fig. 4b					CCL2										Cxcl2										IL-6										CXCL10
			V				T/P						V				T/P						V				T/P						V				T/P
		shRen	shEzh2	shSuz12		shRen	shEzh2	shSuz12	Unpaired Student's t-test	P value		shRen	shEzh2	shSuz12		shRen	shEzh2	shSuz12	Unpaired Student's t-test	P value		shRen	shEzh2	shSuz12		shRen	shEzh2	shSuz12	Unpaired Student's t-test	P value		shRen	shEzh2	shSuz12		shRen	shEzh2	shSuz12	Unpaired Student's t-test	P value
	KPC1	1151.37	1150.49	1784.7		2684.1	3869.55	3913.83	KPC1 shRen V vs. shEzh2 V	0.92364		0	0	33.87		676.25	1308.21	806.68	KPC1 shRen V vs. shEzh2 V	values out of range		14.8	8.3	52.81		215.89	585	486.69	KPC1 shRen V vs. shEzh2 V	0.213143		42.43	61	36.95		333.19	952.47	1339.84	KPC1 shRen V vs. shEzh2 V	0.00809447
		849.15	840.38	1444.4		2351.72	3976.05	3974.23	KPC1 shRen V vs. shSuz12 V	0.0127977		0	0	19.59		685.17	1068.12	877.36	KPC1 shRen V vs. shSuz12 V	0.0028812		7.45	5.75	43.97		226.66	528.7	499.16	KPC1 shRen V vs. shSuz12 V	0.00054564		28.68	82.78	39.85		339.07	954.98	1209.18	KPC1 shRen V vs. shSuz12 V	0.21794
		885.92	853.01	1492.27		2114.75	3793.7	4006.12	KPC1 shEzh2 V vs. shEzh2 TP	1.37226e-05		0	0	30.33		578.91	1138.21	920.29	KPC1 shEzh2 V vs. shEzh2 TP	8.02411e-05		7.96	4.56	54.28		167.37	499.21	475.99	KPC1 shEzh2 V vs. shEzh2 TP	2.98371e-05		29.08	70.29	55.72		284.02	842.24	1133.28	KPC1 shEzh2 V vs. shEzh2 TP	2.34396e-05
									KPC1 shSuz12 V vs. shSuz12 TP	2.62634e-05									KPC1 shSuz12 V vs. shSuz12 TP	1.48246e-05									KPC1 shSuz12 V vs. shSuz12 TP	5.00519e-07									KPC1 shSuz12 V vs. shSuz12 TP	4.05784e-05
									KPC1 shRen TP vs. shEzh2 TP	0.000991516									KPC1 shRen TP vs. shEzh2 TP	0.00266502									KPC1 shRen TP vs. shEzh2 TP	0.000423283									KPC1 shRen TP vs. shEzh2 TP	0.000129465
									KPC1 shRen TP vs. shSuz12 TP	0.000699397									KPC1 shRen TP vs. shSuz12 TP	0.00958354									KPC1 shRen TP vs. shSuz12 TP	0.000127381									KPC1 shRen TP vs. shSuz12 TP	0.00013261
	KPC2	26.2	14.93	225.7		787.64	858.95	2017.75	KPC2 shRen V vs. shEzh2 V	0.0507736		19.59	12.41	26.76		0	97.19	150.65	KPC2 shRen V vs. shEzh2 V	0.935046		0.23	0.18	9.37		35.55	67.64	67.61	KPC2 shRen V vs. shEzh2 V	0.316627		3.92	29.66	4.44		11.9	71.85	23.41	KPC2 shRen V vs. shEzh2 V	0.00212626
		21.22	18.64	224.55		1004.93	832.5	1703.41	KPC2 shRen V vs. shSuz12 V	<0.0001		0	5.24	0		37.4	118.1	115.59	KPC2 shRen V vs. shSuz12 V	0.839412		0.06	0.03	7.39		29.69	64.19	67.73	KPC2 shRen V vs. shSuz12 V	0.000465761		4.21	22.84	4.4		13.24	62.22	19.88	KPC2 shRen V vs. shSuz12 V	0.819384
		34.67	13.84	222.62		1080.2	824.47	1771.84	KPC2 shEzh2 V vs. shEzh2 TP	1.59955e-07		0	0	0		12.41	80	102.61	KPC2 shEzh2 V vs. shEzh2 TP	0.00133262		0.23	0.06	10.22		32.49	75.36	71.53	KPC2 shEzh2 V vs. shEzh2 TP	3.10561e-05		4.84	34.96	4.33		13.94	58.08	20.67	KPC2 shEzh2 V vs. shEzh2 TP	0.00291247
									KPC2 shSuz12 V vs. shSuz12 TP	7.29931e-05									KPC2 shSuz12 V vs. shSuz12 TP	0.00251215									KPC2 shSuz12 V vs. shSuz12 TP	2.57266e-06									KPC2 shSuz12 V vs. shSuz12 TP	9.32623e-05
									KPC2 shRen TP vs. shEzh2 TP	0.249314									KPC2 shRen TP vs. shEzh2 TP	0.00626881									KPC2 shRen TP vs. shEzh2 TP	0.000599727									KPC2 shRen TP vs. shEzh2 TP	0.000244976
									KPC2 shRen TP vs. shSuz12 TP	0.002528									KPC2 shRen TP vs. shSuz12 TP	0.00417371									KPC2 shRen TP vs. shSuz12 TP	6.8422e-05									KPC2 shRen TP vs. shSuz12 TP	0.00248866
					CCL5										CCL20										VEGF
			V				T/P						V				T/P						V				T/P
		shRen	shEzh2	shSuz12		shRen	shEzh2	shSuz12	Unpaired Student's t-test	P value		shRen	shEzh2	shSuz12		shRen	shEzh2	shSuz12	Unpaired Student's t-test	P value		shRen	shEzh2	shSuz12		shRen	shEzh2	shSuz12	Unpaired Student's t-test	P value
	KPC1	1.12	1.6	2.5		3.06	8.89	7.4	KPC1 shRen V vs. shEzh2 V	0.00760836		14.2	33.28	11.89		95.51	1016.57	919.28	KPC1 shRen V vs. shEzh2 V	9.83613e-06		49.23	36.19	44.21		149.29	147.94	224.84	KPC1 shRen V vs. shEzh2 V	0.248288
		0.62	1.93	1.58		1.91	8.27	6.98	KPC1 shRen V vs. shSuz12 V	0.037209		12.17	32.87	12.13		113.99	774.73	870.63	KPC1 shRen V vs. shSuz12 V	0.115198		31.69	32.79	43.89		162.73	145.18	205.56	KPC1 shRen V vs. shSuz12 V	0.43075
		0.91	1.72	1.63		2.14	8.96	5.15	KPC1 shEzh2 V vs. shEzh2 TP	<0.0001		12.89	32	11.49		110.72	705.86	816.49	KPC1 shEzh2 V vs. shEzh2 TP	0.00105636		39.22	28.87	45.44		139.51	138.69	218.27	KPC1 shEzh2 V vs. shEzh2 TP	5.58029e-06
									KPC1 shSuz12 V vs. shSuz12 TP	0.00360701									KPC1 shSuz12 V vs. shSuz12 TP	8.57307e-06									KPC1 shSuz12 V vs. shSuz12 TP	7.12502e-06
									KPC1 shRen TP vs. shEzh2 TP	0.000106421									KPC1 shRen TP vs. shEzh2 TP	0.00153958									KPC1 shRen TP vs. shEzh2 TP	0.416901
									KPC1 shRen TP vs. shSuz12 TP	0.00591597									KPC1 shRen TP vs. shSuz12 TP	1.46993e-05									KPC1 shRen TP vs. shSuz12 TP	0.00171415
	KPC2	0	0.37	0		0	2.72	0.37	KPC2 shRen V vs. shEzh2 V	0.373901		2.71	4.6	5.45		158.04	394.39	509.49	KPC2 shRen V vs. shEzh2 V	0.022181		40.87	69.84	74.19		271.7	278.1	245.86	KPC2 shRen V vs. shEzh2 V	0.00610705
		0	0	0		0	2.19	0.91	KPC2 shRen V vs. shSuz12 V	values out of range		3.7	4.63	5.6		192.32	243.99	545.04	KPC2 shRen V vs. shSuz12 V	0.012348		43.05	65.1	69.81		284.72	262.64	233.12	KPC2 shRen V vs. shSuz12 V	0.00204794
		0	0	0		0	2.46	0.34	KPC2 shEzh2 V vs. shEzh2 TP	0.000288173		3.15	5.88	7.38		175.02	362.16	677.34	KPC2 shEzh2 V vs. shEzh2 TP	0.00198821		42.68	84.37	61.76		268.18	288.65	264.09	KPC2 shEzh2 V vs. shEzh2 TP	2.84141e-05
									KPC2 shSuz12 V vs. shSuz12 TP	0.0434286									KPC2 shSuz12 V vs. shSuz12 TP	0.00036395									KPC2 shSuz12 V vs. shSuz12 TP	5.05469e-05
									KPC2 shRen TP vs. shEzh2 TP	8.79958e-05									KPC2 shRen TP vs. shEzh2 TP	0.0276322									KPC2 shRen TP vs. shEzh2 TP	0.868885
									KPC2 shRen TP vs. shSuz12 TP	0.0434286									KPC2 shRen TP vs. shSuz12 TP	0.00150719									KPC2 shRen TP vs. shSuz12 TP	0.0576553
Fig. 4d																											Unpaired Student's t-test	P value	Unpaired Student's t-test	P value	Unpaired Student's t-test	P value	Unpaired Student's t-test	P value
		V						T/P						GSK			T/P/GSK126			Taz			T/P/Taz				GSK vs. T/P/GSK		T/P vs. T/P/GSK		Taz vs. T/P/Taz		T/P vs. T/P/Taz
	Il6	1	1.39912	0.981095	1.33753	0.956299	1	18.9801	10.5971	25.7297	10.146	13.9501	15.3212	4.45974	1.93824	8.9898	35.0175	23.0756	17.8162	1.76337	3.17628	3.67003	6.0623	8.44742	7.42083			0.0213		0.0895		0.0077		0.0473
	Il15	0.84877	1.20822	1	0.422768	1	1.04816	7.18814	4.7861	7.26371	1.64125	1.58997	2.48367	0.908195	0.568405	0.584022	4.88745	2.25197	4.64565	1.5784	1.97187	0.980683	8.33714	4.41237	2.24604			0.0188		0.8943		0.1256		0.6819
	Il18	0.936739	1.0954	1	0.899261	1.21074	1	1.81017	2.02406	2.10318	2.82594	1.95807	2.17297	1.35893	1.80729	3.32262	4.17776	2.63214	2.23607	2.15308	1.54071	1.8087	4.39659	4.6266	5.42459			0.3671		0.0907		0.0011		<0.0001
	Ccl2	0.998314	1.18395	1	1	1.29991	0.976072	2.72462	1.63035	2.74408	1.82426	1.42782	1.76216	3.83031	2.79199	4.30826	5.49666	2.1951	4.81653	1.50682	1.18629	1.42646	3.72046	2.72669	3.82176			0.658		0.023		0.0048		0.0111
	Ccl4	1	0.861797	1.23289	1	0.57439	1.44685	1.38277	0.607561	1.38355	2.17749	4.90162	2.05778	1.28772	1.46727	1.66873	2.40087	4.70335	3.20356	0.239954	0.052384	0.024904	2.9026	9.90723	2.40137			0.0455		0.2165		0.1099		0.1448
	Ccl7	0.969208	1.00129	1	0.885711	1.26616	1	1.70295	1.6651	1.63054	3.65451	2.12913	2.94749	0.362108	0.340656	0.444862	1.54264	1.42429	1.3886	2.64917	1.76873	2.31018	6.60081	5.62773	6.46007			<0.0001		0.1384		0.0006		0.0002
	Ccl8	1.0105	0.941942	1	0.995956	1	1.05215	2.82525	2.35423	3.06809	2.4225	2.87722	2.6966	0.90575	1.05204	0.933744	6.36605	16.874	15.2129	2.03446	2.06679	1.86168	5.04437	6.14781	6.23184			0.0221		0.0022		0.0006		<0.0001
	Ccl20	1.04109	1	0.785899	1.01761	1	0.93957	2.04317	1.79182	1.91647	0.661849	0.744639	0.981973	0.740517	0.521116	0.94476	0.776901	0.805924	1.15966	1.61145	1.77622	1.03868	4.47365	4.73412	4.3491			0.3612		0.2868		0.0003		<0.0001
	Cxcl2	0.928126	1	1.03886	1.04344	1	0.812361	0.410295	0.473372	0.376954	1.78235	1.76072	2.02011	0.767379	0.430304	1.1228	0.653633	0.399031	0.464578	1.58973	1.82827	1.73823	3.71419	4.68378	3.55689			0.2791		0.2259		0.0032		0.001
	Cxcl10	0.901776	1	1.71305	1	1.2385	0.811408	2.13882	1.64516	2.29683				0.532517	0.467303	0.485334	2.61092	3.08689	2.61378	2.28348	1.77812	2.68784	6.92476	6.93725	7.81533			0.0001		0.042		0.0002		0.0001
	Icam1	1	1.02489	0.696708	1	0.83207	1.05287	1.93487	1.33432	1.92609	0.806445	1.05669	1.2069	1.39797	0.401977	1.37689	1.64567	3.81551	7.51674	0.458888	1.36262	0.894867	3.52642	9.5914	7.64855			0.1345		0.038		0.0291		0.0025
	Raet1d	1	1.12511	0.490706	1.5819	1	0.967325	5.80614	3.77036	10.3429	0.723283	1.24566	1.48989	2.30743	1.32461	5.40676	4.97763	3.72311	8.9624	1.45762	2.00313	1.92056	10.0113	18.1502	26.2942			0.2243		0.4406		0.0254		0.007
	Raet1e	1	1.63518	0.637155	1.23381	1	0.816692	0.522162	1.0416	1.27033	0.090756	0.133441	0.168358	0.560776	0.26122	2.49505	1.58873	0.569433	1.71603	0.689015	0.677981	0.931323	6.18503	9.85374	14.1258			0.8254		0.0915		0.0155		0.0004
	Cdkn2b	0.723757	1	1.00544	1	1.04303	0.987127	0.897262	0.981378	2.48687	2.17189	2.02935	1.80642	0.925269	0.479835	0.849342	1.68895	0.521648	1.19526	1.06436	1.47096	1.52012	1.77526	1.42016	1.68975			0.3526		0.2264		0.1987		0.8066
	Cdkn2a	0.777859	1	1.11319	1	1.20367	0.98629	1.41668	0.66362	1.05206	2.77377	2.38536	2.29706	1.30424	0.702493	0.947164	1.69118	1.00373	1.94731	1.72962	1.3289	1.84772	2.18574	1.74638	2.34872			0.1648		0.6966		0.1274		0.5439
	Vegf	0.778238	1.00368	1	2.35958	0.993154	1	0.629774	0.994464	1.76678	0.500289	2.31185	1.02757	1.06913	0.69829	1.35788	2.7244	0.650249	1.17281	0.38679	0.959559	0.854288	0.110636	1.47401	0.372787			0.5071		0.6111		0.8667		0.305

## Sheet: Fig. 5
Fig. 5. EZH2 blockade activates NK and T cell-mediated long-term tumor control following therapy-induced senescence in PDAC models.
	Fig. 5c	CD45+ cells						Unpaired Student's t-test	P value		Fig. 5d	NK cells						Unpaired Student's t-test	P value		CD69+ NK cells						Unpaired Student's t-test	P value		GZMB+ NK cells						Unpaired Student's t-test	P value		Sca-1+ NK cells						Unpaired Student's t-test	P value
		shRen			ShEzh2			Ren T/P vs. Ezh2 T/P	0.0006			shRen			ShEzh2			Ren T/P vs. Ezh2 T/P	<0.0001		shRen			ShEzh2			Ren T/P vs. Ezh2 T/P	0.0018		shRen			ShEzh2			Ren T/P vs. Ezh2 T/P	0.0054		shRen			ShEzh2			Ren T/P vs. Ezh2 T/P	0.0046
		V	T/P		V	T/P						V	T/P		V	T/P		EZH2 V vs. Ezh2 T/P	0.0165		V	T/P		V	T/P		EZH2 V vs. Ezh2 T/P	0.0028		V	T/P		V	T/P					V	T/P		V	T/P
		28.4	14.9		31.9	30.6						1.06	2.16		3.43	7.57					20.3	38.5		28.6	55.6					21.4	11.5		43.2	35.9					32.8	28.5		40.6	74.8
		15.2	20		22	29.2						0.69	2.66		9	7.74					16.7	31.6		25.1	42.6					11.9	22.3		30.7	46					30.1	36.3		34.6	55.9
		20.8	23.5		36.2	33.1						0.57	1.46		5.53	11.1					15.7	30.7		12.4	40.6					21.6	11.8		25.7	44.9					47.8	30.3		26.9	64.1
		28	19		32.7	34.2						0.98	2.47		6.08	9.27					15.9	28.1		39.8	39.7					15.8	20.1		57.2	35					32.7	31.8		52.6	67.9
		23.6	16.9		29.5	25.5						0.35	2.48		4	11.4					15.4	32		20.8	61.4						27.1			24.5					21.8	50.9		30.7	64.1
		25.2	21.2		27.3	34.4						1.43	2.86		7.86	15.7					17.2	21.6		24.4	33.7														24.2	27.7		49.8	12.2
		21.5	14.4			30.9						1.26	1.54			7.26					14.9	13.3			43.7														17.5	18.7			57.4
		22.1	15.3			20.1						0.75	0.88			8.09					14.6	16.4			32.7														28.7	15.8			64.9
		19.9				18						1.13				8.59					13.3				39														23.9				38.6
	Fig. 5e	CD4+ T cells						Unpaired Student's t-test	P value		CD8+ T cells						Unpaired Student's t-test	P value		CD69+ CD8+T cells						Unpaired Student's t-test	P value		GZMB+ CD8+T cells						Unpaired Student's t-test	P value		Sca-1+ CD8+T cells							Unpaired Student's t-test	P value
		shRen			ShEzh2			Ren T/P vs. Ezh2 T/P	0.0022		shRen			ShEzh2			Ren T/P vs. Ezh2 T/P	0.0212		shRen			ShEzh2			Ren T/P vs. Ezh2 T/P	0.0002		shRen			ShEzh2			Ren T/P vs. Ezh2 T/P	0.3855		shRen			ShEzh2				Ren T/P vs. Ezh2 T/P	0.0011
		V	T/P		V	T/P					V	T/P		V	T/P					V	T/P		V	T/P		Ezh2 V vs. Ezh2 T/P	0.0279		V	T/P		V	T/P					V	T/P		V	T/P
		1.74064	2.72		2.1505	9.8723					1.21088	2.66		3.634	6.5905					31.6	30.7		30.3	60.2					39.9	23.4		29.5	30.2					20.4	7.81		18.7	75
		0.66963	3.0492		5.3742	7.505					0.75361	4.6068		2.7348	3.401					27	27.4		46.7	45.7					48.8	22.4		38.4	35.9					2.04	17.7		67.4	65
		0.76752	2.45915		5.8828	9.72					0.46176	1.6714		3.6652	6.2208					20.6	29.3		26.6	59.7					34.3	35.1		31.1	34					5.56	2.44		43.2	72.2
		1.43416	1.9656		6.5572	11.466					0.98894	2.4219		3.38	6.5562					25.6	20.9		48.7	38.5					22.2	35.2		33.1	30.9					7.63	13		63.4	56.4
		0.47872	2.205		1.9396	10.1556					0.53328	4.116		1.6016	4.8384					45.3	29.5		45.8	51.7						26.6			26.5					18	26.4		48.6	44
		0.74134	1.01202		3.7128	1.1433					0.92117	2.4543		5.0596	1.54845					33.9	43.4		59	66.2														38.5	44.8		92.4	6.02
		0.86982	1.01558			3.0996					0.94503	1.89805			6.4449					45.3	38.8			63.2														33.7	28.9			72.6
		0.89688	2.05012			4.6816					1.13664	1.31246			5.1744					45.2	50.3			60.1														25.9	22.4			93.1
		0.90324				4.6512					1.12712				1.8156					33.4				63.2														42.8				56.5
	Fig. 5f	shRen V	shRen T/P	shEzh2 V	shEzh2 T/P			Unpaired Student's t-test	P value		Fig. 5h	# of days	shRen V	shRen T/P	shRen T/P + aNK1.1	shEzh2 V	shEzh2 T/P	shEzh2 TP + aNK1.1		log rank (Mantel-Cox)	P value		Fig. 5I	# of days	shEzh2 V	shEzh2 T/P	shEzh2 T/P + α-CD8		log rank (Mantel-Cox)	P value
		358.895	101.261	-80.577	-98.118			Ren T/P vs. Ezh2 T/P	0.0002			31				1				Ren T/P vs. Ezh2 T/P	0.0028			27	1				Ezh2 V vs. Ezh2 T/P	0.0005
		782.412	135.562	-49.4468	-85.2816			Ren V vs. Ren T/P	0.038		1 = Dead	34				1				Ezh2 V vs. Ezh2 T/P	0.0025		1 = Dead	28	1				Ezh2 T/P vs. Ezh2 T/P CD8	0.0317
		933.938	176.888	47.6158	-83.7307			Ren V vs. Ezh2 V	0.03		0 = Alive	36				1				Ezh2 T/P vs. Ezh2 T/P NK1.1	0.002		0 = Alive	31	1
		1116.4	261.824	76.4028	-82.3273			Ezh2 V vs. Ezh2 T/P	0.0043			37				1								33	1
		1195.27	267.473	76.7151	-75.5171							39				1								40	1
		1526.38	295.843	135.864	-64.3926							41				1								42	1
		1697.75	312.74	153.228	-54.0119							41				1
		2065.82	365.255	194.997	-46.6294																			37		1
		6953.93	425.339	211.077	-38.2192																			57		1
		13290.5	433.576	276.458	-31.6847																			91		1
			622.84	303.156	-28.4528							36					1							140		0
			1033.78	786.342	-21.4363							138					0							140		0
			1682.57	877.256	-19.6636							138					0							140		0
			1957.26	904.661	12.6701							138					0							140		0
				1345.49	12.8531							138					0							140		0
				2581.49	15.2548							138					0
				3189.23	20.035							138					0							30			1
					40.3101																			34			1
					134.692							21						1						37			1
					331.653							34						1						38			1
					542.119							38						1						39			1
												43						1						44			1
												45						1						55			1
												45						1						56			1
												48						1						140			0
												138						1						140			0
												24	1											Median (days)	32	Undefined	41.5
												27	1
												34	1
												34	1
												34	1
												41		1
												41		1
												41		1
												42		1
												47		1
												51		1
												51		1
												53		1
												14			1
												24			1
												37			1
												37			1
												37			1
												40			1
												46			1
												46			1
												Median (days)	34	44.5	37	37	Undefined	44

## Sheet: Fig. 6
Fig. 6. EZH2 suppression reinstates SASP-associated chemokines to drive NK and T cell accumulation in PDAC.
																	NK cells
	Fig. 6c	Empty	CCL2 O/E		Unpaired Student's t-test	P value		Fig. 6d	Empty V	Empty T/P	CCL2 O/E V	CCL2 O/E T/P	Unpaired Student's t-test	P value		Fig. 6e	Empty V	Empty T/P	CCL2 OE V	CCL2 OE T/P		Unpaired Student's t-test	P value
		1	21.6037			<0.0001			229	167	499	613	Empty V vs. Empty T/P	0.4949			1.02	1.02	2.99	3.78		Empty V vs. Empty T/P	0.5565
		0.971947	20.2608						209	202	230	426	Empty T/P vs. CCL2 T/P	0.018			1.21	1.18	1.63	4.1		Empty T/P vs. CCL2 T/P	0.004
		1.02886	23.5892						247	254	308	405					2.22	2.55	2.08	1.87
																	2.98	1.73	1.12	4.32
																		1.7	2.03	3.9
																		1.84	2.17	2.32
																		1.68	1.84	4.21
																		1.61	1.73	4.81
																		1.42	1.81	7.84
																			0.68	3.03
																			1.97	4.39
																				12.3
	Fig. 6f	Empty					log rank (Mantel-Cox)	P value		Ccl2 OE					log rank (Mantel-Cox)	P value
		# of Days	Vehicle	T/P	T/P + NK1.1		V vs. T/P	0.004		# of days	Vehicle	T/P	T/P + αNK1.1		V vs. T/P	<0.0001
	1 = Dead	26	1				T/P vs. T/P + aNK1.1	0.7026		23	1				T/P vs. T/P + aNK1.1	0.0512
	0 = Alive	31	1							23	1
		34	1							31	1
		34	1							31	1
		34	1							31	1
		36	1
		38	1							37		1
										44		1
		30		1						51		1
		34		1						60		0
		42		1
		42		1						21			1
		43		1						25			1
		55		1						34			1
										37			1
		23			1
		29			1					28	1
		36			1					31	1
		55			1					37	1
		60			0					38	1
										39	1
		19	1
		21	1							39		1
		24	1							46		1
		25	1							47		1
		25	1							47		1
										50		1
		25		1						53		1
		32		1						53		1
		33		1
		33		1						34			1
		35		1						39			1
		39		1						39			1
		39		1						44			1
		46		1						46			1
										47			1
		31			1					51			1
		32			1					53			1
		33			1
		33			1					Median (days)	31	47	39
		33			1
		34			1
		34			1
		39			1
		Median (days)	28.5	37	33
	Fig. 6g	NK cells					Unpaired Student's t-test	P value		Fig. 6h	shEzh2 T/P	shEzh2 T/P + αCCL2		Unpaired Student's t-test	P value		Fig. 6i	#of days	shEZH2 V	shEZH2 T/P	shEZH2 T/P + aCCL2		log rank (Mantel-Cox)	P value
		V	αCCL2	T/P	T/P αCCL2		T/P vs. T/P + aCCL2	0.049			-100	-83.3407		T/P vs. T/P + aCCL2	0.0003			27	1				T/P vs. T/P + aCCL2	0.0289
		0.68	2.26	9.63	8.6						-100	-74.2669					1 = Dead	28	1				V vs. T/P	<0.0001
		1.34	0.96	9.95	11.9						-100	-23.5601					0 = Alive	31	1
		0.59	1.28	13.9	3.85						-100	-17.1686						33	1
				9.77	1.61						-100	-16.9108						40	1
				5.99	8.57						-100	-1.86521						42	1
				8.22	4.95						-95.8563	1.46453
				11.8	6.92						-91.6373	9.90479						37		1
					3.4						-79.8366	26.64						57		1
					9.63						-66.3815	33.6944						91		1
											-60.5234	45.8908						140		0
											-57.2987	102.442						140		0
											-51.8984	147.137						140		0
											-33.6997	162.06						140		0
											-27.8885	163.383						140		0
											-17.9483	171.956
											20.6502	217.954						31	1
											24.1141	272.424						34	1
											32.9825	300.494						36	1
											36.7253	354.768						37	1
											118.052	377.524						39	1
											194.304	593.232						41	1
												656.245						41	1
																		36		1
																		138		0
																		138		0
																		138		0
																		138		0
																		138		0
																		138		0
																		37			1
																		38			1
																		46			1
																		48			1
																		53			1
																		53			1
																		57			1
																		140			0
																		140			0
																		140			0
																		Median (days)	36	Undefined	53
	Fig. 6j	CD4+ T cells					Unpaired Student's t-test	P value		CD8+ T cells					Unpaired Student's t-test	P value		Fig. 6k						Unpaired Student's t-test	P value
		V	aCXCR3	T/P	T/P + aCXCR3		T/P vs. T/P + aCXCR3	0.2066		V	aCXCR3	T/P	T/P + aCXCR3		T/P vs. T/P + aCXCR3	0.0003			V	aCXCR3	T/P	T/P + aCXCR3		T/P vs. T/P + aCXCR3	0.0001
		7.06962	1.57184	3.5616	2.96905					1.02544	0.245907	3.5722	1.1543						-78.3884	2.49231	-95.5718	-73.2096		V vs. T/P	0.0043
		5.888	3.67436	3.9942	1.70765					2.714	1.07011	2.32995	0.41041						-54.6972	211.305	-92.5712	-41.4174
		3.60245	1.7424	2.4764	2.048					0.95845	3.39768	1.22008	0.3712						-19.1876	255.556	-88.8778	-31.3876
		2.7918	3.14545	5.2264	2.7387					0.82908	1.20099	3.5584	1.09011						44.9355	376.061	-86.4263	11.8782
		2.21357	0.8487	4.4345	3.08877					0.81838	0.68634	8.5794	1.40964						117.059	446.948	-79.9743	48.516
		4.0804		1.02808	1.76088					2.4947		2.7264	0.70656						173.351	698.128	-77.556	53.8504
		1.59795		2.8512	0.4864					0.87435		7.6176	0.17632						192.708	1530.71	-70.265	68.89
		1.52327		0.513352	2.81088					0.90146		4.44822	0.79056						271.111		-62.1866	84.6951
					4.3172								2.4596						423.827		-58.5121	121.73
					1.2375								0.3927						831.321		-4.94955	171.873
					2.4249								0.51238						1014.39		-0.0486588	227.516
					1.17975								0.514085								1.31224	252.341
																					22.3513	260.78
																						322.539
																						335.201

## Sheet: Fig. 7
Fig. 7. Pharmacological EZH2 methyltransferase inhibition in combination with T/P reactivates cytotoxic NK and T cell immunity and enhances tumor control in preclinical PDAC models.
	Fig. 7b	V	T/P	TAZ	T/P TAZ		Unpaired Student's t-test	P value		Fig. 7c	V	Taz low	T/P	T/P/Taz low	T/P/Taz high		Unpaired Student's t-test	P value		Fig. 7d	NK cells						Unpaired Student's t-test	P value			CD69+ NK cells						Unpaired Student's t-test	P value			Sca-1+ NK cells						Unpaired Student's t-test	P value
		118.72	117.21	24.95	104.08		V vs. Taz	0.0003			383.728	82.8403	1217.82	-34.7452	-63.305		T/P vs. T/P/Taz low	0.0245			V	T/P	Taz low	T/P/Taz low	T/P/Taz High		T/P vs. T/P/Taz low	<0.0001			V	T/P	Taz low	T/P/Taz low	T/P/Taz High		T/P vs. T/P/Taz low	0.2838			V	T/P	Taz	T/P/Taz low	T/P/Taz High		T/P vs. T/P/Taz low	0.5959
		113.36	108.61	32.74	21.45		V vs. T/P/Taz	0.0916			426.404	85.6024	1324.36	-27.5694	48.2549		T/P vs. T/P/Taz high	0.2173			0.86	2.7	0.59	4.29	3.78		Taz vs. T/P/Taz low	<0.0001			9.68	38.1	32.2	35.6	13.8		T/P vs. T/P/Taz high	0.4453			24.7	34.9	31	29.6	49.6		T/P vs. T/P/Taz high	0.0008
		136.11	107.66	35.7	75.63						669.395	262.073	2263.02	38.5008	98.3301		Taz vs. T/P/Taz low	0.0013			0.82	2.21	0.8	7.35	6.83		T/P vs. T/P/Taz high	0.0012			16.7	41.2	19.4	54.8	46.9						33.6	27.3	23.4	64.6	57.8
											675.951	265.776	3134.93	51.8503	210.736						0.68	1.08	0.42	4.14	9.65						17.6	34.2	30.8	29.5	40.4						22.5	24.2	42.3	34.7	57.5
											1466.47	277.118	3671.78	81.5387	213.389						0.81	2.42	1.01	3.97	3.21						18.7	45.1	22.4	35.6	22.8						28.3	26.1	58.3	23.2	45.5
											1665.07	338.608	3807.55	154.91	952.004						0.75	3.18	0.61	6.56	14.4						20	23.8	22.7	29.8	25.5						44.2	48.6	38.7	66.8	85.4
											1732.1	470.694	9162.1	227.694	1144.26						1.6	1.27	1.09	2.79	2.1						21.1	31.2	21.6	21	33.8						24.8	45.7	25.9	23.1	47.4
											1750.76	478.226	10382.4	317.132							0.48	2.3	1.39	3.74	6.04						11	14.6	14.6	15.2	27.6						13.2	21.1	13.9	17.5	56.4
											2005.49	519.574	12102.3	371.056							0.92	3.25	1.72	3.23							12.1	35.4	13.1	14.8							12.1	44.4	20.8	19.4
											2480.2	541.434		769.971							1.71	1.63	5.36	7.11							13	22.6	28.5	43.4							21.4	29.7	33.6	44.4
											2761.11	624.796									1.22	2.7		4.19							33.7	26.7		24.3							30.1	44.6		13.2
											3273.43	702.797									2.06	2.71		5.69							37.7	37.7		27.5							32.3	36.4		39.4
											4035.76	1201.31									1.89	1.52		4.1							14.9	15.2		19.6							21.8	49.1		31.9
											4947.97	1624.16									0.82	2.53									34.5	43.7									30.2	35.4
											9796.53	1885.17									0.75	3.85									32.3	47									27.7	53.4
												2363.6									0.46	2.12									41.3	59.5									15.5	32
	Fig. 7e	CD4+cells						Unpaired Student's t-test	P value		CD8+ T cells						Unpaired Student's t-test	P value		CD69+ CD8+ T cells						Unpaired Student's t-test	P value		Sca-1+ CD8+ T cells						Unpaired Student's t-test	P value		GZMB+ CD8+ T cells						Unpaired Student's t-test	P value
		V	T/P	Taz low	T/P/Taz low	T/P/Taz High		T/P vs. T/P/Taz low	0.018		V	T/P	Taz low	T/P/Taz low	T/P/Taz High		T/P vs. T/P/Taz low	0.0167		V	T/P	Taz low	T/P/Taz low	T/P/Taz High		T/P vs. T/P/Taz low	0.4748		V	T/P	Taz low	T/P/Taz low	T/P/Taz High		T/P vs. T/P/Taz low	0.5173		V	T/P	Taz low	T/P/Taz low	T/P/Taz High		T/P vs. T/P/Taz low	0.0002
		2.00381	4.3039	1.58586	3.11131	0.877991		T/P vs. T/P/Taz high	0.3002		0.886643	3.28988	1.62485	2.93786	0.66418		T/P vs. T/P/Taz high	0.5657		9.68	38.1	31	35.6	8.22		T/P vs. T/P/Taz high	<0.0001		8	34.9	11.2	54.7	37.7		T/P vs. T/P/Taz high	0.0016		15.2	10.9	10	10.5	11.4		T/P vs. T/P/Taz high	0.1846
		1.45558	4.3248	0.866446	4.56092	2.795					1.57294	3.73202	0.957196	3.1583	1.59345					16.7	41.2	19.4	54.8	19.7					37.2	43.3	31.2	66.9	68.6					10.1	14.1	8.47	5.59	13.8
		0.961848	3.42721	0.45943	3.84157	1.96564					0.832988	2.05664	0.731973	3.19241	1.39161					17.6	34.2	30.8	29.5	16.6					9.39	16.3	21.3	45.8	79.4					8.7	5.43	9.2	5.54	12.2
		0.93964	3.07064	1.45116	4.31891	1.09181					1.07238	3.70855	2.27807	9.56162	0.270697					18.7	45.1	22.4	35.6	8.33					21.2	20.1	16.7	48.9	70					30	30.2	3.17	11.3	9.52
		1.0933	1.51441	0.592255	3.59158	6.83435					1.79383	3.07442	1.15414	7.08464	3.52474					20	33.8	22.7	29.8	4.58					16.5	44.2	21.1	61.9	85.6					0	31	20.6	9.57	14.1
		0.765237	1.09523	0.286851	2.05723	0.882066					1.38716	0.651372	0.80677	2.90174	0.504644					12.7	22.1	19.6	25.1	10.1					27.9	19.5	25.3	31	37.8					6.45	14.3	11.1	2.63	3.51
		1.07776	1.5786	0.32062	2.72106	4.19484					0.508812	1.18855	0.932712	3.54267	2.7758					19.1	35.6	16.5	43.6	10.7					14.5	13.3	21.9	12.4	44.7					19	20.3	20	0	24.1
		0.384188	2.26684	0.490231	2.24526						0.217552	4.76577	0.987567	1.08575						4.26	46.9	15.1	18.1						34	48.3	41.7	21.8						0	23.8	3.23	11.8
		1.42653	0.739818	1.35524	4.8692						0.757421	1.72498	1.99648	4.72644						33.2	21.4	23.8	71.5						26.5	19.3	50.2	33.7						16.1	26.7	7.14	10.1
		0.627546	1.88166		2.99728						0.436373	2.0283		2.42637						30.5	27.1		43.9						38.1	48.4		2.67						12.9	5.26		0
		1.51563	1.59798		1.40084						0.739772	0.803663		2.74952						17.7	36.6		25.1						50.6	52.3		38.8						15.6	18.5		5
		1.46558	0.772141		3.14636						0.478911	0.204617		4.06843						7.23	24.5		21.3						34.9	9.43		27.4						20.3	7.27		0
		0.535316	1.45837								0.219914	0.698916								34.2	29.9								26.3	33.1								23.5	13.8
		0.72395	2.802								0.296701	3.04996								40	25.9								40	46.9								21.7	21.4
		0.344315	1.00333								0.0991626	0.856772								50	30.3								33.3	42.8								5.88	20.3
	Fig. 7f	H3K27me3					Unpaired Student's t-test	P value		NKp46					Unpaired Student's t-test	P value		CD3					Unpaired Student's t-test	P value		GZMB					Unpaired Student's t-test	P value		CC3					Unpaired Student's t-test	P value
		V	T/P	Taz	T/P/Taz		V vs. Taz	0.0144		V	T/P	Taz	T/P/Taz		T/P vs. T/P/Taz	0.0064		V	T/P	Taz	T/P/Taz		T/P vs. T/P/Taz	0.0169		V	T/P	Taz	T/P/Taz		T/P vs. T/P/Taz	0.0097		V	T/P	Taz	T/P/Taz		T/P vs. T/P/Taz	0.6569
		124.89	136.85	31.2	40.59		T/P vs. T/P/Taz	0.0329		3	8.25	6.88889	14.0714		Taz vs. T/P/Taz	0.0493		18.8571	28	41.3	54.5455		Taz vs. T/P/Taz	0.0718		11	4.77778	7.33333	17.2		Taz vs. T/P/Taz	0.0489		5.5	7.2	15.8	6.9		Taz vs. T/P/Taz	0.7382
		119.56	147.53	72.19	68.29					4	3.4	4.81818	10.5		V vs. T/P/Taz	0.0057		17.3	15.5556	32.6364	41.3		V vs. T/P/Taz	0.0033		3.6	4.4	7.09091	16.75		V vs. T/P/Taz	0.0724		8.5	11	8.2	7.33333		V vs. T/P/Taz	0.5456
		94.01	90.81	37.7	51.19					6.6	8	11.7273	18.6364		V vs. T/P	0.4968		16.1	37	23.6923	61.1		V vs. T/P	0.1205		8.27273	6.33333	7.5	25.5556		V vs. T/P	0.223		13.7143	14.1	7.1	13.9091		V vs. T/P	0.7071
					97.75						3.75		15.0833		V vs. Taz	0.2291			28.5		40.3636		V vs. Taz	0.0424			4.5		9.63636		V vs. Taz	0.8909			8.9		19.2		V vs. Taz	0.7719
	Fig. 7g	Sex	V	T/P	Taz	T/P/Taz		Unpaired Student's t-test	P value		Fig. 7h	Sex	# of days	V	T/P	Taz	T/P/Taz		log rank (Mantel-Cox)	P value
		F	64.6409					V vs. T/P	0.3324										T/P vs. T/P/Taz	0.048
		M	83.8062					V vs. Taz	0.2691		1 = Dead	M	21	1					Taz vs. T/P/Taz	0.0762
		F	102.793					T/P vs. T/P/Taz	0.0185		0 = Alive	F	38	1					V vs. T/P/Taz	0.0029
		M	114.599					Taz vs. T/P/Taz	0.0026			F	33	1
		M	153.58					V vs. T/P/Taz	<0.0001			F	37	1
		F	171.23									M	32	1
		M	183.362									F	14	1
		M	197.228									F	40	1
		F	228.044									M	41	1
		F	295.657
		F		44.4027
		M		57.1352								F	56		1
		M		57.6983								F	68		1
		F		59.6109								F	22		1
		F		64.946								M	34		1
		F		137.405								M	12		1
		F		373.665								F	14		1
												F	14		1
		F			22.0824
		M			43.2718
		F			64.354
		M			80.56
		M			101.737
		M			110.382							M	36				1
		F			132.763							F	40				1
		M			138.358							F	91				1
		M			155.117							M	46				1
		M			338.26							M	66				1
												M	76				1
		M				-61.7337						F	40				1
		F				-58.786						M	47				1
		F				-54.7076						F	131				1
		F				-46.9828						F	34				1
		M				-42.588
		F				-30.8279
		M				-25.6779
		M				-25.3217						M	14			1
		F				-17.1721						M	41			1
		F				-13.5045						M	39			1
		F				-4.13123						F	46			1
		M				21.6073						M	12			1
		M				27.7885						M	61			1
		M				68.5356						M	47			1
		F				90.9177						F	42			1
		M				93.3707						M	40			1
		M				243.169
													Median (days)	35	22	41	46.5
[truncated: 7 more columns]

## Sheet: Fig. 8
Fig. 8. EZH2 is associated with suppression of inflammatory chemokine signaling, reduced NK and T cell immune surveillance, and poor survival in PDAC patients.
	Fig. 8c	Sample	Sex	EZH2	NKp46	CD8
		1	F	Inter	low	low
		2	F	High	Low	low
		3	F	high	low	low
		4	M	Low	High	Inter
		5	M	Low	Inter	Inter
		6	F	Low	Inter	inter
		7	M	Low	High	inter
		8	F	Inter	Low	inter
		9	M	Low	Inter	High
		10	F	Inter	Inter	low
		11	M	High	Low	low
		12	M	High	Low	inter
		13	M	Low	Low	Inter
		14	M	inter	inter	inter
		15	M	Low	inter	inter
		16	F	inter	inter	inter
		17	M	Low	High	inter
		18	M	Inter	Low	inter
		19	M	High	Low	Low
		20	F	Inter	Inter	high
		21	F	Inter	Low	high
		22	M	Low	High	Low
		23	F	Inter	low	low
		24	F	Inter	Inter	Low
		25	F	Inter	low	high
		26	F	low	Inter	inter
		27	F	inter	Inter	high
		28	M	low	inter	high
		29	M	low	inter	inter
		30	M	inter	low	inter
		31	M	low	low	inter
		32	M	Inter	high	low
		33	M	high	inter	inter
		34	M	inter	low	inter
	Fig. 8d	Sex	# of months	EZH2 Lo	EZH2 Int	EZH2 Hi		log rank (Mantel-Cox)	P value		Fig. 8e	Sex	# of months	NKp46 Lo	NKp46 Hi/Int		log rank (Mantel-Cox)	P value		Fig. 8f	Sex	# of months	CD8 Lo	CD8 Hi/Int		log rank (Mantel-Cox)	P value
		M	28.9452	1				Lo vs. Hi	0.0127			F	57.726	0			Lo vs. Hi/Int	0.0774			F	57.726	0			Lo vs. Hi/Int	0.2362
	1 = Dead	M	63.3114	0				Int vs. Hi	0.0131		1 = Dead	F	16.066	1						1 = Dead	F	16.066	1
	0 = Alive	F	50.8265	0							0 = Alive	F	23.2284	1						0 = Alive	F	23.2284	1
		M	58.2846	0								F	26.8753	1							F	11.3678	1
		M	55.8862	0								M	29.1751	1							M	29.1751	1
		M	37.4874	1								M	26.1525	1							M	12.3534	1
		M	24.2798	1								M	37.4874	1							M	14.0619	1
		M	54.2763	0								M	15.3761	1							F	42.7771	0
		M	14.0619	1								M	12.3534	1							F	36.5346	0
		F	14.9818	0								F	44.9455	0							M	40.0501	0
		M	24.6083	0								F	42.7771	0
		M	27.171	0								F	19.6144	0							M	28.9452		1
		M	13.2405	1								M	20.9614	0							M	63.3114		0
												M	13.2405	1							F	50.8265		0
		F	57.726		0							M	13.6019	0							M	58.2846		0
		F	26.8753		1																F	26.8753		1
		F	11.3678		1							M	63.3114		0						M	26.1525		1
		M	45.7669		0							F	50.8265		0						M	37.4874		1
		F	44.4527		1							M	55.8862		0						M	45.7669		0
		M	15.3761		1							F	11.3678		1						M	24.2798		1
		F	32.1649		0							M	45.7669		0						F	44.4527		1
		F	44.9455		0							M	24.2798		1						M	54.2763		0
		F	42.7771		0							F	44.4527		1						M	15.3761		1
		F	36.5346		0							F	32.1649		0						F	14.9818		0
		F	19.6144		0							F	36.5346		0						M	27.171		0
		F	13.3062		1							F	14.9818		0						M	20.9614		0
		M	20.9614		0							F	13.3062		1						M	13.2405		1
		M	40.0501		0							M	24.6083		0						M	12.3863		0
		M	13.6019		0							M	27.171		0						M	13.6019		0
												M	12.3863		0						M	55.8862		0
		F	16.066			1						M	28.9452		1						F	32.1649		0
		F	23.2284			1						M	58.2846		0						F	44.9455		0
		M	29.1751			1						M	54.2763		0						F	19.6144		0
		M	26.1525			1						M	14.0619		1						F	13.3062		1
		M	12.3534			1						M	40.0501		0						M	24.6083		0
		M	12.3863			0
			Median (months)	Undefined	Undefined	23.2284							Median (months)	26.8753	Undefined							Median (months)	26.2018	44.4527

## Sheet: ED Fig. 1
Extended Data Fig. 1. T/P treatment induces cellular senescence across tumor conditions in vivo.
		SA-B-gal																		Unpaired Student's t-test	P value
	ED Fig. 1b	LIL			PIL			LIP			PIP			LILiver			PILiver			LIL V vs. T/P	<0.0001
		V	T/P		V	T/P		V	T/P		V	T/P		V	T/P		V	T/P		PIL V vs. T/P	<0.0001
		2.45729	8.76714		2.6238	12.4058		2.58972	11.6676		3.13467	11.2672		6.165	12.7752		2.22463	7.55875		LIP V vs. T/P	0.0657
		1.82333	9.61		2.74178	11.7321		3.5166	17.986		2.07233	8.22667		3.33856	8.48383		2.75125	10.57		PIP V vs. T/P	0.0472
		1.75	9.77571			12.5771			8.98725					1.2679	11.2735		1.41025	8.315		LILiver V vs. T/P	0.0058
														1.86281						PILiver V vs. T/P	0.0025
		Ki67																		Unpaired Student's t-test	P value
		LIL			PIL			LIP			PIP			LILiver			PILiver			LIL V vs. T/P	0.022
		V	T/P		V	T/P		V	T/P		V	T/P		V	T/P		V	T/P		PIL V vs. T/P	0.0335
		76.2222	24		55.3	6.3		179.2	49.4		123.1	45.2		55.9	38.3		122.1	35.7		LIP V vs. T/P	0.0159
		94.2857	42.1111		97.7	22.8		138.4	14.4		131.3	35.6		81.8889	42.4		118.2	53.8		PIP V vs. T/P	0.0043
			10.4			7.2			61.4		89.9	34		65.7	38.2					LILiver V vs. T/P	0.0067
														72.8						PILiver V vs. T/P	0.0147
		pRb
		LIL			PIL			LIP			PIP			LILiver			PILiver			Unpaired Student's t-test	P value
		V	T/P		V	T/P		V	T/P		V	T/P		V	T/P		V	T/P		LIL V vs. T/P	0.0466
		97.2	41.3		63.2222	12.7		58.8889	19.5		57	8.7		64.7	22.1		40	13.8		PIL V vs. T/P	0.1886
		80	65.5		34.2222	35.2		77.7	36.8889		35.7143	29.5714		60.4	30.3		29.625	15.3		LIP V vs. T/P	0.0446
			47			28.1			40.1		39.5	12.7		69.1	19					PIP V vs. T/P	0.0417
														47.3333						LILiver V vs. T/P	0.002
																				PILiver V vs. T/P	0.0609
	ED Fig. 1c	p21
		LIL			PIL			LIP			PIP			LILiver			PILiver			Unpaired Student's t-test	P value
		V	T/P		V	T/P		V	T/P		V	T/P		V	T/P		V	T/P		LIL V vs. T/P	0.0058
		6.08331	18.635		5.07954	14.0666		2.97736	10.313		5.14557	19.3286		2.52355	9.3993		1.17321	12.6502		PIL V vs. T/P	0.0022
		2.86789	23.2515		6.08448	16.1396		2.92973	10.1544		4.93922	19.7478		2.92036	10.6039		2.23614	7.30938		LIP V vs. T/P	0.001
			19.1087			16.3468			11.6041		6.9959	9.05136		3.38434	8.65033					PIP V vs. T/P	0.0437
														3.5894						LILiver V vs. T/P	<0.0001
																				PILiver V vs. T/P	0.0934

## Sheet: ED Fig. 2
Extended Data Fig. 2. Suppression of NK immunity specific to pancreas TME following T/P-induced senescence.
	ED Fig. 2a	NK cells					Unpaired Student's t-test	P value		GZMB+ NK cells					Unpaired Student's t-test	P value		ED Fig. 2b	NK cells					Unpaired Student's t-test	P value		GZMB+ NK cells					Unpaired Student's t-test	P value		ED Fig. 2c	Spleen (PIP) NK cells			Unpaired Student's t-test	P value		Spleen (PIP) CD107+ NK cells			Unpaired Student's t-test	P value
		PIP V	PIP T/P	PIL V	PIL T/P		PIP V vs. T/P	0.1488		PIP V	PIP T/P	PIL V	PIL T/P		PIP V vs. PIP T/P	0.773			LIL V	LIL T/P	LIP V	LIP T/P		LIL V vs. T/P	0.0002		LIL V	LIL T/P	LIP V	LIP T/P		LIL V vs. T/P	0.0012			V	TP		V vs. T/P	0.0013		V	TP		V vs. T/P	0.0984
		1.14	1.49	4.23	4.77		PIL V vs. T/P	0.0084		11.1	18.6	31	29		PIP T/P vs. PIL T/P	<0.0001			1.64	2.8	3.1	1.47		LIP V vs. T/P	0.2537		28.7	35.9	18.4	24.5		LIP V vs. T/P	0.1744			2.85	4.74					37.8	41.3
		1.19	1.3	2.25	6.39					26.7	23.6	28.9	31.4						1.84	4.51	5.08	4.19					23.8	37.7	9.38	27						2.77	4.82					40.3	43.2
		1.52	1.63	1.55	5.84					21.7	19.8	25.3	27.3						2.33	6.54	2.83	4.73					32	46.1	12.6	25.8						2.15	5.44					40.1	45.8
			1.76	3.5	11.6						22.3	27.7	30.5						2.89	7.02	1.71	2.08					35	38.8	16	21.6						2.72	4.79					29.1	33.7
				3.91	3.69							28.9	31.2						1.91	6.15	3.79	1.02					32.9	40.4	7.11	21.2						2.64	3.12					32.9	45
				3.41	4.71							30	32.3						1.89	5.31	4.1	2.5					33.1	38.2	22.3	22.3
				4.29	5.9							33.7	28.7							4.98	3.01	1.08						44.3	14.3	27.4
				3.79	6.4							29.4	29.9								1.36	1.26							16.8	20.7
																					1.46	1.47							46.8	24.1
	ED Fig. 2d	# of days	V	T/P	T/P+αNK1.1	T/P+αCD8		log rank (Mantel-Cox)	P value		ED Fig. 2h	# of days	Vehicle	T/P	T/P+αCD8	T/P+αCD4		log rank (Mantel-Cox)	P value		ED Fig. 2e	V	T/P	T/P+aNK1.1		Unpaired Student's t-test	P value		ED Fig. 2f	V	T/P	T/P+aNK1.1		Unpaired Student's t-test	P value		ED Fig. 2g	Vehicle	T/P	T/P+aNK1.1	T/P+aCD8		Unpaired Student's t-test	P value
		26	1					T/P vs. T/P + aNK1.1	0.0287			20	1					T/P vs. T/P + aCD8	0.3674			28.8	0.0539	34		T/P vs. T/P + aNK1.1	0.0296			1607.46	434.555	469.794		T/P vs. T/P + aNK1.1	0.6234			350.833	33.352	48.5999	-11.5843		T/P vs. T/P + aNK1.1	0.2549
	1 = Dead	26	1					T/P vs. T/P + aCD8	0.1045		1 = Dead	21	1					T/P vs. T/P + aCD4	0.3197			44.3	3.4	12.9						2868.18	501.379	551.034						370.701	74.2266	231.383	12.6623		T/P vs. T/P + aCD8	0.9803
	0 = Alive	31	1								0 = Alive	21	1									18	1.03	9.59						4258.2	541.818	606.618						617.164	120.814	336.913	71.6286
		35	1									21	1									88.6	3.25	15.6						6607.16	864.19	681.952						651.707	338.692	359.319	118.79
		40	1									22	1									9.74	0.438	99.2						9658.32	894.437	791.245						1146.5	368.772	413.421	209.794
																							12.6	44.7								1251.4							453.204	429.12	219.891
												28		1									3.48	8.04															454.811	472.967	312.276
		32		1								27		1									2.62	15.4																812.697	1206.7
		34		1								25		1
		46		1								29		1
		56		1								30		1
		57		1								31		1
		59		1								39		1							ED Fig. 2i						CD4+ T cells								Unpaired Student's t-test	P value
		59		1																		PIP V	PIP T/P	PIL V	PIL T/P	LIL V	LIL T/P	LIP V	LIP T/P	PILiver V	PILiver T/P	LLiver V	LLiver T/P		LIL V vs. T/P	0.0659
		61		1								21			1							0.680915	1.37054	5.35472	11.7436	4.9059	6.678	0.51294	0.721771	1.3338	2.63074	1.43152	4.18398		PIL V vs. T/P	0.0002
												28			1							0.272076	2.1483	6.0585	8.6152	2.5584	6.7014	0.7095	0.83562	0.70015	3.599	0.76209	3.374		LIP V vs. T/P	0.4098
		28			1							36			1							0.88077	3.60459	4.12887	12.042	5.5417	6.4566	0.43983	0.62307	0.9968	5.0778	1.44837	0.60551		PIP V vs. T/P	<0.0001
		38			1							36			1							1.1336	2.01552	6.6033	14.7934		10.6176	1.22988	0.732267	0.98032	6.7146	0.88	2.07405		LILiver V vs. T/P	0.0105
		41			1							36			1							0.96118	3.0378	11.4848	11.4048		5.92353	0.86658	0.390528	1.2015	5.7104	3.20228	2.58505		PILiver V vs. T/P	<0.0001
		43			1							35			1							1.1592	1.88426	11.4007	18.504			0.7125	2.0657	0.4326	2.646	0.79534	2.76893
		46			1							35			1							0.62376	5.0526	9.0768	18.3912			0.84825	2.1912	1.16965	2.323	0.777	1.2015
		46			1																	0.7728	1.9795	7.506	16.6583			0.65436	0.6784	0.64176	1.38734	0.9214	3.8544
		51			1							27				1						0.89908	3.9483	7.4793	18.6296			4.7232	0.205138	0.51528	3.4104		3.6267
		53			1							28				1						0.9592	2.8832		21.0446			5.0031	0.3555		3.7515		2.5387
												28				1												4.7244	0.91054
		30				1						28				1												3.85294	3.0744
		36				1						29				1												3.33704	3.4503
		43				1						29				1													0.37698
		47				1						30				1													6.6665
		50				1
		50				1						Median (days)	21	29	35	28
		52				1
		58				1
																											CD8+ T cells								Unpaired Student's t-test	P value
		Median (days)	31	56.5	44.5	48.5																PIP V	PIP T/P	PIL V	PIL T/P	LIL V	LIL T/P	LIP V	LIP T/P	PILiver V	PILiver T/P	LLiver V	LLiver T/P		LIL V vs. T/P	0.0518
																						2.06057	2.65234	0.60713	4.0804	1.2533	1.92816	0.092583	0.74112	1.5561	2.45272	0.94138	0.88776		PIL V vs. T/P	0.0003
																						0.85116	1.5561	3.1577	3.2088	0.86528	3.634	0.156475	0.76965	0.9849	3.1354	0.4693	1.72556		LIP V vs. T/P	0.014
																						1.71105	3.19746	2.1375	4.7424	1.4145	2.2338	0.123255	0.715176	1.6576	4.464	0.70059	0.5614		PIP V vs. T/P	0.0625
																						1.49984	3.28016	1.67253	3.5321		1.7952	0.153458	0.628181	1.58188	3.9639	0.67936	0.9108		LILiver V vs. T/P	0.0286
																						1.60368	2.7888	1.6872	2.7384		1.953	0.092415	0.132606	0.46102	4.4548	1.33548	0.8924		PILiver V vs. T/P	0.0756
																						0.078916	0.97648	2.9929	2.928			0.086925	0.17563	0.56032	0.38073	0.70756	1.90914
																						0.18088	0.72078	1.8104	3.0336			0.167765	0.61503	0.299085	0.46561	0.942	1.7325
																						0.10626	0.5778	1.62	2.5095			0.221312	0.15211	0.43166	0.250112	0.50948	1.5224
																						0.116616	0.76986	1.7013	3.9128			0.40448	0.2507	0.138168	0.55419		1.6642
																						0.233772	0.6321		4.1144			0.29223	0.07335		0.47765		0.7844
																												0.20212	0.14098
																												0.525746	0.28855
																												0.101	0.8784
																													0.99852
																													0.22008
																						CD8+ T cell degranulation													Unpaired Student's t-test	P value
																						PIP V	PIP T/P	PIL V	PIL T/P	LIP V	LIP T/P	PILiver V	PILiver T/P	LLiver V	LLiver T/P
																						13.6	6.35	36.2	21.8	15.4	9.38	52.4	50.6	32.9	23				PIL V vs. T/P	0.6618
																						8.33	10.3	5.61	31.9	32.5	12.7	49.2	39.6	25.2	38				LIP V vs. T/P	0.6359
																						6.67	6.74	39.3	25.9	22.2	43.4	56.7	61.5	38.4	39.5				PIP V vs. T/P	0.3967
																						10.9	5.19	46.2	27.6	41.7	64.2	29.7	47.9	25.2	48.7				LILiver V vs. T/P	0.2271
																						12.9	14.3	25.5	29.1	24.3	50	34.8	71.1	27	25.2				PILiver V vs. T/P	0.0618
																											16.3	13	38.1	35.3	29.4
																												54.5	38	45.3	40.5
																												24.9	50.5	12.3	53.7
																												46.8	67.2		44.4
																													65.4		22.7

[truncated: 6 more sheets: ED Fig. 3, ED Fig. 5, ED Fig. 6, ED Fig. 7, ED Fig. 8, ED Fig. 9]
